# Supplementary material for: Polyphenol-Rich Larix decidua Bark Extract with Antimicrobial Activity against Respiratory-Tract Pathogens: A Novel Bioactive Ingredient with Potential Pharmaceutical and Nutraceutical Applications
Source: Antibiotics (Basel). 2021 Jun 28;10(7):789. doi: 10.3390/antibiotics10070789 (PMC8300756; doi:10.3390/antibiotics10070789)
Supplement: Supplementary file 1 [file antibiotics-10-00789-s001.zip]

Archive with 1 entries (1 files):
- antibiotics-1257115-supplementary.pdf
